# Supplementary material for: Repurposing homoharringtonine for thyroid cancer treatment through TIMP1/FAK/PI3K/AKT signaling pathway
Source: iScience. 2024 Apr 26;27(6):109829. doi: 10.1016/j.isci.2024.109829 (PMC11103377; doi:10.1016/j.isci.2024.109829)
Supplement: Table S1. The differentially expressed proteins identified by proteomics, related to Figure 2 [file mmc2.xlsx]

## Sheet: Table S1
UniProtKB.ID	Peptides	Regulation	Fold Change	P-value
1A03_HUMAN	7	Down	-1.7	0.000416933
1B07_HUMAN	7	Down	-1.52	0.00144488
1C07_HUMAN	8	Down	-2.43	0.000610529
3MG_HUMAN	7	Down	-2.26	0.00061831
A0A0J9YY54_HUMAN	1	Up	1.55	0.0459827
A1BG_HUMAN	1	Up	1.52	0.00197025
A2MG_HUMAN	6	Up	1.6	0.000495135
A4_HUMAN	15	Down	-3.19	0.0052517
A7L3B_HUMAN	1	Down	-3.42	0.00123798
AAED1_HUMAN	1	Down	-1.67	0.00247313
AAMP_HUMAN	6	Down	-1.8	0.000315131
ABC3B_HUMAN	5	Down	-1.76	0.00106561
ABCAA_HUMAN	1	Up	3.54	0.0112538
ACD_HUMAN	3	Down	-1.56	0.0107245
ACVR1_HUMAN	2	Down	-1.7	0.00223649
AES_HUMAN	2	Down	-1.53	0.0324723
AF1Q_HUMAN	2	Down	-6.28	0.00366657
AF9_HUMAN	3	Down	-1.66	0.00801432
AGFG1_HUMAN	13	Up	1.51	0.00075768
AGRIN_HUMAN	36	Down	-1.84	0.00718204
AJUBA_HUMAN	5	Down	-1.72	0.00148967
ALAT2_HUMAN	6	Down	-1.54	0.0423441
ALKB1_HUMAN	1	Down	-2.02	0.00390621
ALPK2_HUMAN	16	Down	-2.02	0.000499348
ALR_HUMAN	3	Up	1.74	0.00893375
AMBP_HUMAN	1	Up	1.74	0.0340677
AMD_HUMAN	8	Down	-3.57	0.00126233
AMERL_HUMAN	4	Down	-1.61	0.00427541
AMFR_HUMAN	3	Down	-1.84	0.0241736
AMOL2_HUMAN	10	Down	-2.99	0.000766118
ANKY2_HUMAN	14	Down	-1.52	0.00352848
ANLN_HUMAN	14	Down	-1.55	0.0104523
ANR46_HUMAN	1	Down	-1.79	0.00504997
ANR49_HUMAN	1	Up	1.81	0.0221033
ANTR1_HUMAN	4	Down	-1.9	0.000783164
ANTR2_HUMAN	2	Down	-1.66	0.00128345
AP1G2_HUMAN	6	Down	-1.78	0.000315131
AP5S1_HUMAN	2	Down	-1.54	0.00266278
APBA2_HUMAN	2	Down	-2.11	0.00190709
APBB1_HUMAN	4	Down	-1.53	0.00478265
APLP2_HUMAN	10	Down	-3.4	0.00250607
APOE_HUMAN	2	Up	1.53	0.00061831
APOH_HUMAN	2	Up	1.54	0.00206323
APOL1_HUMAN	1	Down	-1.66	0.00527633
ARAID_HUMAN	1	Down	-1.84	0.0005847
ARL4C_HUMAN	3	Down	-2.4	0.00212909
ARMX3_HUMAN	8	Down	-1.7	0.000475962
ASF1B_HUMAN	2	Down	-1.51	0.0224909
ASND1_HUMAN	1	Down	-1.51	0.00155655
ATF6A_HUMAN	4	Down	-1.67	0.0250473
ATRN_HUMAN	3	Down	-1.76	0.000586936
ATS12_HUMAN	1	Down	-1.86	0.0386003
ATX10_HUMAN	21	Down	-1.56	0.000489004
B2CL1_HUMAN	4	Down	-1.53	0.0077618
B2MG_HUMAN	4	Down	-3.02	0.0391805
B4GA1_HUMAN	4	Down	-1.56	0.00417562
B4GT5_HUMAN	1	Down	-1.78	0.0309331
BACD3_HUMAN	9	Down	-1.51	0.00161083
BCAM_HUMAN	20	Down	-1.5	0.000319728
BCAR1_HUMAN	12	Down	-1.64	0.000693628
BCAR3_HUMAN	6	Down	-1.5	0.00185173
BCD1_HUMAN	6	Down	-1.78	0.000986936
BCL3_HUMAN	3	Down	-1.58	0.00971947
BI1_HUMAN	1	Down	-3.38	0.00303136
BICC1_HUMAN	15	Down	-1.62	0.000319728
BMPR2_HUMAN	1	Down	-1.73	0.0394622
BN3D2_HUMAN	1	Down	-1.52	0.0297057
BNC2_HUMAN	3	Down	-1.63	0.0323931
BT3A1_HUMAN	3	Up	1.71	0.00937625
BTBD1_HUMAN	3	Down	-2.54	0.00721979
BTBD2_HUMAN	6	Down	-1.8	0.00854958
BTF3_HUMAN	13	Down	-1.53	0.00843597
BUD23_HUMAN	5	Down	-1.54	0.00247313
C2D2A_HUMAN	1	Down	-1.83	0.00762944
C42S2_HUMAN	1	Up	1.85	0.0069728
CA043_HUMAN	2	Down	-1.69	0.00896742
CACO2_HUMAN	10	Down	-1.68	0.00832634
CAD17_HUMAN	2	Down	-1.72	0.00250607
CADH6_HUMAN	4	Down	-1.78	0.000351719
CAPR1_HUMAN	15	Up	1.58	0.000772332
CASP2_HUMAN	3	Down	-1.58	0.000884693
CATO_HUMAN	1	Down	-2.41	0.00380435
CATZ_HUMAN	9	Down	-1.57	0.00971947
CBP_HUMAN	22	Down	-1.62	0.000319728
CBPE_HUMAN	2	Down	-2.29	0.00527633
CBX2_HUMAN	1	Up	1.54	0.0123718
CBX6_HUMAN	1	Down	-2.23	0.00941007
CC115_HUMAN	4	Down	-3.1	0.00533521
CC186_HUMAN	12	Down	-1.69	0.00476397
CCD57_HUMAN	2	Up	1.81	0.0208233
CCHL_HUMAN	11	Down	-1.93	0.000520222
CCND1_HUMAN	2	Down	-3.76	0.000520055
CD123_HUMAN	1	Down	-2.11	0.00204286
CD63_HUMAN	1	Down	-1.89	0.00847931
CDCA4_HUMAN	1	Down	-1.69	0.0169358
CDK1_HUMAN	12	Down	-2.17	0.000315131
CDKA2_HUMAN	3	Down	-1.89	0.00199815
CDKAL_HUMAN	5	Down	-1.75	0.00138839
CDN1B_HUMAN	5	Down	-1.53	0.00133327
CDN2B_HUMAN	3	Down	-1.51	0.00132122
CDR2_HUMAN	1	Down	-3.53	0.000461249
CE030_HUMAN	1	Down	-2.38	0.00126687
CEBOS_HUMAN	1	Down	-2.09	0.00582667
CEBPB_HUMAN	3	Down	-3.47	0.000495699
CEBPD_HUMAN	3	Down	-2.07	0.00045957
CEGT_HUMAN	4	Down	-3.19	0.000315131
CELR2_HUMAN	4	Down	-1.68	0.00448153
CENPE_HUMAN	2	Down	-1.53	0.00896783
CENPF_HUMAN	18	Down	-1.55	0.010586
CEP63_HUMAN	1	Down	-1.86	0.0138683
CEP70_HUMAN	1	Up	2.18	0.00358648
CETN2_HUMAN	7	Down	-2.06	0.00617511
CETN3_HUMAN	5	Down	-1.57	0.000521387
CF089_HUMAN	3	Down	-1.51	0.00112767
CGNL1_HUMAN	16	Down	-1.56	0.00101049
CH033_HUMAN	4	Down	-2.87	0.00273094
CHD6_HUMAN	9	Up	2.5	0.000315131
CHD8_HUMAN	19	Down	-1.87	0.00113575
CHK1_HUMAN	1	Down	-2.71	0.00110124
CHM2B_HUMAN	5	Up	1.67	0.000445481
CHST7_HUMAN	2	Down	-1.51	0.0261407
CHSTE_HUMAN	6	Down	-1.84	0.000560253
CHUR_HUMAN	3	Down	-2.41	0.00192179
CIAO1_HUMAN	2	Down	-1.57	0.0402008
CINP_HUMAN	2	Up	2.24	0.00061831
CIR1_HUMAN	3	Down	-2.1	0.00576877
CK095_HUMAN	1	Down	-1.56	0.0106402
CKS1_HUMAN	1	Down	-3.09	0.00291769
CLK2_HUMAN	3	Down	-2.05	0.00464141
CLN5_HUMAN	6	Down	-1.9	0.000319728
CLPX_HUMAN	22	Down	-2.13	0.000223276
CLUS_HUMAN	8	Down	-4.57	0.000315131
CNBP1_HUMAN	2	Down	-1.52	0.0046756
CNKR2_HUMAN	1	Up	1.63	0.000961057
CNKR3_HUMAN	2	Down	-2.03	0.000704917
CNOT8_HUMAN	3	Down	-2.35	0.00559095
CO3_HUMAN	53	Down	-3.05	0.000234846
CO4A2_HUMAN	9	Down	-1.5	0.00130754
CO5A1_HUMAN	5	Down	-2.02	0.00289624
CO6A1_HUMAN	15	Down	-2.17	0.000625423
CO6A2_HUMAN	10	Down	-1.83	0.00454528
COA3_HUMAN	5	Down	-1.65	0.00156433
COA5_HUMAN	2	Down	-2.66	0.00384621
COL_HUMAN	1	Up	1.55	0.000772332
COL12_HUMAN	10	Down	-2.5	0.00163668
COQ2_HUMAN	1	Down	-1.58	0.00279207
COT1_HUMAN	6	Down	-1.75	0.00491565
COX14_HUMAN	2	Down	-1.71	0.0020535
COX16_HUMAN	3	Down	-2.4	0.00266278
COX18_HUMAN	2	Down	-1.51	0.0016941
COXM1_HUMAN	4	Down	-2.24	0.000881725
CP51A_HUMAN	9	Down	-1.98	0.000533533
CPNE8_HUMAN	6	Down	-1.59	0.00507164
CREG1_HUMAN	1	Down	-1.86	0.0344866
CRIP2_HUMAN	6	Up	2	0.00175933
CRYAB_HUMAN	1	Down	-1.54	0.00128406
CS047_HUMAN	1	Up	2.87	0.00199255
CSPG2_HUMAN	7	Down	-3.66	0.00147639
CSTN1_HUMAN	1	Down	-4.13	0.00456328
CTF8A_HUMAN	1	Down	-1.5	0.00266041
CTNL1_HUMAN	9	Down	-1.96	0.0137003
CU059_HUMAN	6	Down	-1.58	0.00535222
CUL7_HUMAN	24	Down	-1.73	0.0034344
CXA1_HUMAN	6	Down	-1.51	0.009585
CY24A_HUMAN	1	Down	-3.48	0.00417865
CYBR1_HUMAN	3	Up	1.61	0.00250327
CYFP2_HUMAN	23	Up	1.65	0.00208319
CYR61_HUMAN	7	Down	-2.34	0.00188568
CYREN_HUMAN	1	Down	-2.43	0.00739566
CYTC_HUMAN	3	Down	-3.95	0.00174735
DAP1_HUMAN	4	Down	-1.59	0.00250607
DCDC2_HUMAN	12	Down	-2.71	0.000521387
DCP2_HUMAN	1	Up	2.02	0.0467863
DDA1_HUMAN	2	Down	-1.94	0.00163173
DDX27_HUMAN	23	Down	-1.7	0.000248216
DDX56_HUMAN	8	Down	-1.95	0.000234846
DDX60_HUMAN	21	Down	-1.6	0.00899877
DEPD7_HUMAN	2	Down	-3.13	0.0024019
DESI2_HUMAN	1	Down	-1.77	0.00444329
DHC24_HUMAN	11	Down	-1.53	0.00225624
DHRS3_HUMAN	4	Down	-1.66	0.00109271
DHX32_HUMAN	2	Down	-1.6	0.00623561
DHX40_HUMAN	5	Down	-1.65	0.00045957
DJB14_HUMAN	6	Down	-1.97	0.00195188
DKK3_HUMAN	2	Down	-1.98	0.00128866
DNAL4_HUMAN	2	Down	-1.53	0.00584809
DNJB5_HUMAN	1	Down	-2.57	0.0129495
DNJB6_HUMAN	10	Down	-1.95	0.00132478
DNS2A_HUMAN	7	Down	-1.53	0.00141319
DPTOR_HUMAN	3	Down	-2.38	0.0111171
DSE_HUMAN	4	Down	-1.64	0.00756892
DUS1L_HUMAN	1	Up	1.82	0.0240575
DUS3L_HUMAN	4	Up	1.54	0.00167743
E2F5_HUMAN	4	Down	-1.99	0.00130454
EAA1_HUMAN	2	Down	-1.67	0.000964102
ECD_HUMAN	4	Down	-2.23	0.00122088
ECE1_HUMAN	7	Down	-1.54	0.001856
ECT2_HUMAN	3	Down	-1.81	0.00163602
EDF1_HUMAN	13	Down	-1.61	0.00650007
EF2K_HUMAN	18	Down	-2.84	0.000184056
EFC14_HUMAN	3	Down	-1.68	0.0120188
EFGM_HUMAN	25	Down	-1.6	0.000360548
EFHD1_HUMAN	8	Down	-2.03	0.000882908
ELF1_HUMAN	4	Down	-1.92	0.00124944
ELK4_HUMAN	1	Down	-1.97	0.0104415
ELMO1_HUMAN	4	Up	3.08	0.00141319
ELOF1_HUMAN	1	Up	1.52	0.00356217
ELOV1_HUMAN	1	Up	1.82	0.018121
ENY2_HUMAN	3	Down	-1.63	0.00885142
EPHA4_HUMAN	6	Down	-1.52	0.00595117
EPMIP_HUMAN	5	Down	-2.11	0.00138839
ERCC2_HUMAN	13	Down	-1.65	0.000600097
ERCC5_HUMAN	2	Down	-1.55	0.0101415
ERG1_HUMAN	14	Down	-1.82	0.000636821
ERG24_HUMAN	3	Down	-2.14	0.0138706
ERR1_HUMAN	1	Down	-3.76	0.00121433
ESS2_HUMAN	4	Down	-2.24	0.00243125
EVA1B_HUMAN	1	Up	1.98	0.00559462
F107B_HUMAN	5	Down	-1.6	0.0165208
F111A_HUMAN	3	Down	-2.88	0.000319728
F122B_HUMAN	2	Up	1.59	0.00192565
F162A_HUMAN	6	Down	-1.55	0.00117805
F168A_HUMAN	1	Up	1.82	0.0040062
FA5_HUMAN	1	Up	1.65	0.00337567
FA76A_HUMAN	5	Up	1.8	0.000444111
FADS1_HUMAN	5	Down	-1.56	0.00118007
FADS3_HUMAN	5	Down	-1.63	0.0035009
FAKD4_HUMAN	8	Down	-1.5	0.00707579
FAT4_HUMAN	1	Down	-2.3	0.00219123
FBW1B_HUMAN	7	Down	-1.85	0.000704917
FBX28_HUMAN	4	Down	-1.87	0.00209701
FBX3_HUMAN	5	Down	-1.66	0.00757526
FCGRN_HUMAN	4	Down	-1.57	0.00105242
FEM1B_HUMAN	3	Down	-1.67	0.0147139
FEN1_HUMAN	11	Up	1.57	0.000360548
FETA_HUMAN	2	Up	1.67	0.00130536
FETUA_HUMAN	5	Up	2.05	0.00141319
FGFR3_HUMAN	3	Down	-2.36	0.000520222
FHIT_HUMAN	1	Up	5.64	0.00306635
FINC_HUMAN	52	Down	-2.66	0.00164597
FKBP8_HUMAN	11	Down	-1.96	0.00211824
FND3B_HUMAN	8	Down	-1.76	0.000319728
FOLR1_HUMAN	3	Down	-1.71	0.00178221
FOXO3_HUMAN	4	Down	-1.72	4.69164e-05
FRMD6_HUMAN	1	Down	-2.11	0.00572914
FSTL1_HUMAN	6	Down	-4.48	0.000521387
FZD6_HUMAN	9	Down	-2.03	0.00105242
GABT_HUMAN	1	Down	-1.76	0.00386267
GATA_HUMAN	4	Down	-1.6	0.00119459
GBRAP_HUMAN	2	Down	-1.81	0.00768108
GBRL1_HUMAN	2	Down	-1.62	0.00603534
GCDH_HUMAN	5	Down	-2.49	0.0347784
GCKR_HUMAN	1	Down	-2.61	0.000319728
GCNT1_HUMAN	3	Down	-1.57	0.00102188
GCSH_HUMAN	3	Up	1.56	0.0017538
GCYB1_HUMAN	6	Down	-1.86	0.000521387
GGA2_HUMAN	7	Down	-1.6	0.000324169
GHITM_HUMAN	6	Down	-1.54	0.00185173
GL8D1_HUMAN	8	Down	-1.86	0.00224483
GLIS3_HUMAN	3	Down	-1.9	0.00218434
GLNA_HUMAN	8	Down	-1.58	0.000986936
GNAT1_HUMAN	3	Up	1.63	0.0177407
GNPTG_HUMAN	4	Down	-1.63	0.000790288
GNS_HUMAN	10	Down	-1.67	0.00075768
GOLM1_HUMAN	20	Down	-1.76	0.000390309
GOT1B_HUMAN	3	Up	1.5	0.00306635
GPTC2_HUMAN	2	Down	-1.61	0.00538393
GRIA3_HUMAN	1	Up	3.86	0.00113575
GRN_HUMAN	11	Down	-1.73	0.00314088
GRPE2_HUMAN	1	Down	-3.28	0.00280909
GRSF1_HUMAN	17	Down	-2.07	0.000514221
GSLG1_HUMAN	37	Down	-1.53	0.000319728
GT253_HUMAN	4	Down	-1.67	0.00475458
H33_HUMAN	8	Down	-1.88	0.00454577
HAVR1_HUMAN	3	Down	-2.91	0.00510593
HAX1_HUMAN	6	Down	-1.55	0.00338501
HBA_HUMAN	4	Up	1.51	0.029057
HBD_HUMAN	2	Up	1.6	0.00626138
HELLS_HUMAN	5	Down	-1.94	0.00106856
HERC5_HUMAN	9	Down	-1.87	0.00124693
HERP1_HUMAN	4	Down	-3.22	0.000319728
HES1_HUMAN	1	Up	1.64	0.0148458
HIF1N_HUMAN	7	Down	-1.67	0.00416736
HIS3_HUMAN	1	Down	-1.8	0.00431898
HLAE_HUMAN	3	Down	-1.96	0.0070373
HLAF_HUMAN	4	Down	-2.32	0.000801436
HLTF_HUMAN	22	Down	-2.05	0.000246442
HM20B_HUMAN	5	Down	-1.63	0.00101604
HMDH_HUMAN	6	Down	-1.7	0.00175586
HMGN2_HUMAN	4	Up	1.86	0.0355313
HSBP1_HUMAN	4	Down	-1.87	0.000495135
HSDL1_HUMAN	6	Down	-1.53	0.000319728
HTF4_HUMAN	2	Down	-2.23	0.00377414
HXA6_HUMAN	1	Down	-1.66	0.00640008
I2BP2_HUMAN	12	Down	-1.83	0.00370338
IBP3_HUMAN	2	Down	-3.76	0.00153787
IBP7_HUMAN	7	Down	-2.25	0.00287189
IDUA_HUMAN	5	Down	-1.77	0.000434944
IFIT1_HUMAN	13	Up	1.76	0.000315131
IFIT2_HUMAN	7	Up	1.5	0.0152416
IFIT3_HUMAN	12	Up	1.8	0.000248216
IFM2_HUMAN	1	Down	-1.96	0.00112767
IFT20_HUMAN	3	Down	-1.59	0.00564497
IKBA_HUMAN	1	Down	-1.58	0.0104039
IL1R1_HUMAN	4	Down	-1.89	0.000793737
IL31R_HUMAN	1	Down	-1.56	0.00886425
IMUP_HUMAN	3	Up	1.68	0.000758688
IRS1_HUMAN	4	Down	-1.86	0.00659599
ISCA1_HUMAN	1	Down	-2.38	0.00125483
ISCU_HUMAN	4	Down	-1.63	0.00133556
ISG15_HUMAN	5	Up	1.53	0.00737195
ISPD_HUMAN	2	Up	1.52	0.00322327
ITIH1_HUMAN	1	Up	1.64	0.00287117
ITIH2_HUMAN	6	Up	1.68	0.00417562
ITIH3_HUMAN	2	Up	1.55	0.00795368
ITM2C_HUMAN	3	Down	-3.31	0.00247313
JADE1_HUMAN	5	Down	-3.29	0.00311356
JAK1_HUMAN	13	Down	-2.17	0.000319728
JAK3_HUMAN	1	Down	-2.55	0.000708907
JUN_HUMAN	5	Up	1.8	0.00314088
K1586_HUMAN	1	Up	3.21	0.00134178
KAISO_HUMAN	3	Down	-1.64	0.00669476
KANL3_HUMAN	1	Down	-1.83	0.0016941
KAT7_HUMAN	4	Down	-1.83	0.000986936
KC1D_HUMAN	6	Down	-1.58	0.00160777
KCT2_HUMAN	2	Down	-1.72	0.0083773
KCTD1_HUMAN	3	Down	-1.73	0.00249605
KCTD3_HUMAN	6	Down	-1.51	0.00214592
KDM3A_HUMAN	4	Down	-1.59	0.00377417
KDM3B_HUMAN	16	Down	-1.54	0.00133327
KDM4B_HUMAN	11	Down	-2.08	0.00557022
KDM5A_HUMAN	7	Down	-1.53	0.00466236
KDM5B_HUMAN	9	Down	-1.87	0.00387095
KDM5C_HUMAN	12	Down	-2.05	0.000339255
KDM8_HUMAN	2	Up	1.51	0.00659154
KI21B_HUMAN	4	Down	-2.47	0.00114105
KIF17_HUMAN	3	Down	-4	0.0194458
KIFC3_HUMAN	8	Down	-1.92	0.00436013
KLD10_HUMAN	2	Down	-1.81	0.00118932
KLF16_HUMAN	2	Down	-2.09	0.000520222
KLF3_HUMAN	2	Down	-2.1	0.00469798
KLH18_HUMAN	2	Down	-1.58	0.00966017
KLH36_HUMAN	2	Down	-1.89	0.00432317
KLHL9_HUMAN	6	Down	-1.57	0.0156245
KMT5A_HUMAN	1	Down	-1.7	0.00247313
L10K_HUMAN	5	Up	1.99	0.000620003
LAMA5_HUMAN	59	Down	-1.75	0.00285682
LAMB1_HUMAN	42	Down	-1.85	0.0018216
LAMB2_HUMAN	22	Down	-1.98	0.00131198
LAMC1_HUMAN	46	Down	-2.08	2.18603e-05
LAP4A_HUMAN	2	Down	-2.19	0.0058257
LARP6_HUMAN	2	Down	-2.02	0.000390573
LEGL_HUMAN	1	Up	1.77	0.00582667
LG3BP_HUMAN	12	Down	-2.23	0.000495135
LGMN_HUMAN	4	Down	-3.99	0.00122909
LIAS_HUMAN	1	Down	-1.66	0.00133327
LICH_HUMAN	3	Down	-2.15	0.00102134
LIMA1_HUMAN	31	Up	1.52	0.000319728
LIX1L_HUMAN	2	Down	-2.89	0.00271822
LMBD1_HUMAN	1	Down	-1.68	0.00612194
LMO4_HUMAN	1	Down	-1.81	0.00416047
LOXL2_HUMAN	8	Down	-2.92	0.000520222
LOXL4_HUMAN	7	Down	-1.63	0.0119502
LPAR1_HUMAN	1	Down	-2.22	0.00969386
LRC14_HUMAN	7	Down	-1.54	0.00200441
LRP1_HUMAN	88	Down	-1.55	0.000319728
LRP12_HUMAN	1	Down	-1.67	0.0310148
LRRN4_HUMAN	3	Down	-2.46	0.000119786
LSM12_HUMAN	5	Up	1.59	0.0029827
LTV1_HUMAN	11	Down	-1.91	0.00314632
LY6K_HUMAN	3	Down	-1.77	0.012962
LYRIC_HUMAN	25	Down	-1.62	0.00130754
LYSC_HUMAN	3	Down	-2.04	0.0134167
LZTS1_HUMAN	15	Down	-1.69	0.000619545
LZTS2_HUMAN	6	Down	-2.04	0.0045202
M18BP_HUMAN	1	Down	-2.46	0.00910163
MA7D3_HUMAN	12	Down	-1.67	0.0069728
MAF1_HUMAN	3	Down	-1.58	0.000315131
MAGD1_HUMAN	11	Down	-2.15	0.000311846
MAGD2_HUMAN	18	Down	-2.62	0.000154293
MAML1_HUMAN	1	Down	-1.92	0.00123798
MARK4_HUMAN	5	Down	-2.91	0.01746
MBD3_HUMAN	7	Down	-1.51	0.00326761
MBRL_HUMAN	2	Down	-1.63	0.000517512
MBTD1_HUMAN	2	Down	-1.71	0.00280909
MCAF1_HUMAN	6	Down	-1.75	0.000360548
MCATL_HUMAN	2	Down	-2.14	0.00206434
MCL1_HUMAN	1	Down	-1.5	0.0269895
MEA1_HUMAN	1	Down	-1.69	0.00146781
MEGF8_HUMAN	3	Down	-1.54	0.00212777
MELPH_HUMAN	3	Down	-1.87	0.00752625
METK2_HUMAN	16	Up	1.64	0.000495699
MEX3C_HUMAN	2	Down	-1.8	0.011133
MFGM_HUMAN	3	Down	-2.73	0.000476932
MGT4B_HUMAN	3	Down	-1.72	0.0067989
MK_HUMAN	2	Down	-3.03	0.0138683
MLF2_HUMAN	4	Down	-1.89	0.0106083
MLP3A_HUMAN	1	Down	-2.62	0.00416047
MMP14_HUMAN	8	Down	-1.95	0.00029146
MMP2_HUMAN	7	Down	-1.72	0.00460488
MO4L1_HUMAN	6	Down	-1.97	0.000319728
MO4L2_HUMAN	6	Down	-1.59	0.000946096
MPRI_HUMAN	51	Down	-1.65	0.000946096
MRM3_HUMAN	8	Down	-1.56	0.00163602
MSMO1_HUMAN	2	Down	-2.37	0.000655839
MTDC_HUMAN	10	Down	-1.51	0.00169076
MTG2_HUMAN	3	Down	-1.66	0.00281871
MTHR_HUMAN	5	Up	1.55	0.000919166
MTO1_HUMAN	3	Down	-1.59	0.0152105
MTRR_HUMAN	4	Up	1.64	0.0100287
MUC7_HUMAN	1	Down	-2.13	0.0118002
MUL1_HUMAN	4	Down	-1.66	0.0023986
MYH14_HUMAN	13	Down	-1.51	0.00786124
MYH3_HUMAN	4	Down	-1.63	0.00157417
MYL5_HUMAN	1	Down	-1.56	0.015568
MYSM1_HUMAN	2	Down	-1.52	0.0106402
NAA40_HUMAN	3	Down	-1.63	0.000786558
NAB2_HUMAN	3	Up	1.57	0.00312608
NATD1_HUMAN	2	Down	-2.12	0.00141319
NBR1_HUMAN	2	Down	-1.93	0.00854513
NCAS2_HUMAN	2	Down	-2.91	0.00122175
NCKP5_HUMAN	1	Up	1.62	0.0455891
NDC80_HUMAN	13	Down	-1.83	0.00063116
NDUA6_HUMAN	6	Down	-1.54	0.000704917
NDUV3_HUMAN	2	Down	-1.63	0.00773983
NEBL_HUMAN	4	Up	2.06	0.00327167
NEK1_HUMAN	6	Up	2.04	0.000374318
NEK6_HUMAN	5	Down	-2.34	0.00278196
NFIL3_HUMAN	1	Down	-1.79	0.023171
NGEF_HUMAN	7	Up	1.53	0.000708907
NICA_HUMAN	9	Down	-1.83	0.00124944
NID2_HUMAN	14	Down	-1.7	0.000495699
NOB1_HUMAN	10	Down	-1.9	0.00201555
NOSIP_HUMAN	6	Down	-1.5	0.00167101
NPAT_HUMAN	1	Down	-1.84	0.00179952
NPTXR_HUMAN	1	Down	-2.02	0.0145516
NQO1_HUMAN	15	Up	1.96	0.00169076
NS1BP_HUMAN	6	Down	-2.33	0.000520222
NSA2_HUMAN	8	Down	-1.57	0.00658168
NUCB1_HUMAN	25	Down	-2.1	0.00141319
NUF2_HUMAN	9	Down	-1.96	0.00145577
NUFP2_HUMAN	12	Up	1.67	0.0111288
OASL_HUMAN	11	Up	1.95	0.000625423
OAT_HUMAN	11	Down	-2.07	0.00322327
OBRG_HUMAN	2	Down	-2.12	0.00269048
OBSCN_HUMAN	1	Up	1.57	0.0330941
OBSL1_HUMAN	8	Down	-1.76	0.00280909
OCAD1_HUMAN	8	Down	-2.16	0.00146549
OCAD2_HUMAN	9	Down	-1.8	0.000625423
OCC1_HUMAN	4	Down	-1.75	0.00559462
ODFP1_HUMAN	1	Down	-2.26	0.000863142
OS9_HUMAN	10	Down	-1.92	0.000735505
OSMR_HUMAN	3	Down	-2.35	0.00398992
OTX1_HUMAN	1	Down	-1.82	0.0378092
P33MX_HUMAN	3	Down	-1.63	0.00345013
P4HA2_HUMAN	14	Down	-1.68	0.00286952
P5CS_HUMAN	27	Down	-1.55	0.000523966
PAG15_HUMAN	5	Down	-1.54	0.00466236
PAI2B_HUMAN	1	Down	-1.55	0.00143283
PANK3_HUMAN	5	Down	-1.6	0.0130314
PAR14_HUMAN	32	Down	-1.69	0.000360548
PAX8_HUMAN	7	Down	-1.66	0.000455459
PBIP1_HUMAN	20	Down	-1.59	0.000920112
PCLO_HUMAN	1	Up	1.72	0.0213848
PCMD1_HUMAN	6	Down	-1.98	0.00286641
PCNP_HUMAN	7	Up	1.71	0.00102134
PD1L1_HUMAN	1	Up	1.89	0.00322051
PDCD4_HUMAN	15	Down	-7.54	0.000530063
PDCD5_HUMAN	9	Up	1.51	0.00575839
PDIP2_HUMAN	9	Down	-1.57	0.00107669
PDK1_HUMAN	10	Down	-1.5	0.00170258
PDK2_HUMAN	4	Down	-2.01	0.00268606
PEDF_HUMAN	3	Up	1.6	0.00293657
PGBM_HUMAN	54	Down	-1.95	0.000319728
PGS1_HUMAN	5	Down	-1.8	0.000360548
PHLA2_HUMAN	1	Down	-1.51	0.0221204
PHLA3_HUMAN	2	Down	-1.92	0.00182501
PHLP_HUMAN	4	Down	-1.52	0.000904751
PIAS1_HUMAN	2	Down	-1.58	0.000315131
PIAS3_HUMAN	1	Down	-1.7	0.00045957
PIBF1_HUMAN	2	Down	-1.6	0.00485388
PJA2_HUMAN	5	Down	-1.87	0.00277158
PLBL2_HUMAN	11	Down	-1.52	9.55258e-05
PLCL2_HUMAN	1	Up	1.94	0.0104527
PLD3_HUMAN	10	Down	-3.95	0.000315131
PLK2_HUMAN	1	Down	-2.25	0.00288753
PLPL2_HUMAN	2	Down	-3.83	0.00123279
PLTP_HUMAN	2	Down	-1.64	0.0355628
PMEL_HUMAN	1	Down	-1.64	0.0103589
PNMA1_HUMAN	3	Down	-3.11	0.000315131
POMP_HUMAN	2	Down	-2.33	0.000602187
PPCEL_HUMAN	9	Down	-2.74	0.000109488
PPTC7_HUMAN	1	Up	1.79	0.0227658
PRAF1_HUMAN	3	Down	-2.07	0.00354013
PRIC1_HUMAN	1	Down	-1.64	0.00163602
PRR3_HUMAN	1	Up	1.5	0.00423208
PSG8_HUMAN	1	Up	3.69	0.000335379
PT100_HUMAN	3	Down	-2.27	0.00151198
PTBP3_HUMAN	9	Up	1.53	0.0215741
PTN14_HUMAN	19	Down	-2.65	0.00268108
PTPRK_HUMAN	11	Down	-1.61	0.00157417
PTPRS_HUMAN	9	Down	-1.67	0.00117346
PXDN_HUMAN	19	Down	-1.87	0.000339255
QSOX1_HUMAN	4	Down	-1.98	0.0349876
R113A_HUMAN	6	Up	1.51	0.00107418
RAB3D_HUMAN	8	Up	1.61	0.000631508
RABP2_HUMAN	5	Up	1.59	0.00133327
RBBP4_HUMAN	12	Down	-1.5	0.000863142
RBM3_HUMAN	4	Down	-1.7	0.00491472
RBM5_HUMAN	9	Down	-1.56	0.00848257
RC3H2_HUMAN	3	Up	1.72	0.00814721
REST_HUMAN	1	Down	-1.75	0.0233547
RET4_HUMAN	1	Up	1.59	0.00306635
RFWD2_HUMAN	2	Down	-1.88	0.00450386
RGAP1_HUMAN	2	Down	-2.16	0.00153773
RHBT3_HUMAN	2	Down	-2.27	0.00412315
RHG24_HUMAN	2	Down	-2.39	0.0127792
RHG29_HUMAN	18	Down	-1.86	0.00175927
RIOK1_HUMAN	5	Up	1.74	0.00239024
RIOK2_HUMAN	10	Down	-3.68	0.000315131
RIPK4_HUMAN	5	Down	-1.65	0.000627457
RIPR3_HUMAN	1	Down	-2.33	0.000732604
RIT1_HUMAN	1	Down	-1.62	0.00148833
RL10A_HUMAN	13	Down	-1.5	0.00165229
RL13_HUMAN	11	Down	-1.63	0.00141411
RL19_HUMAN	10	Down	-1.65	0.00146219
RL21_HUMAN	11	Down	-1.73	0.00456328
RL23_HUMAN	11	Down	-1.61	0.00319913
RL24_HUMAN	10	Down	-1.52	0.00260333
RL3_HUMAN	24	Down	-1.53	0.00163173
RL34_HUMAN	6	Down	-1.9	0.00590409
RL35_HUMAN	7	Down	-1.52	0.000319728
RL35A_HUMAN	8	Down	-1.58	0.000714761
RL36_HUMAN	5	Down	-1.65	0.00308781
RL36A_HUMAN	6	Down	-1.51	0.00538393
RL36L_HUMAN	6	Down	-1.73	0.00138839
RL37A_HUMAN	4	Down	-1.51	0.00146781
RL38_HUMAN	6	Down	-1.72	0.00278586
RL39_HUMAN	1	Up	1.51	0.0127825
RL40_HUMAN	12	Down	-2.08	0.0326996
RL5_HUMAN	15	Down	-1.53	0.000618583
RL6_HUMAN	16	Down	-1.58	0.0111715
RL7_HUMAN	20	Down	-1.67	0.00597846
RL7L_HUMAN	6	Down	-1.6	0.000917782
RL9_HUMAN	10	Down	-1.54	0.00138839
RN115_HUMAN	1	Down	-1.65	0.0151067
RN169_HUMAN	1	Down	-3.2	0.00672966
RN181_HUMAN	2	Down	-2.64	0.00631226
RN185_HUMAN	3	Down	-1.62	0.000986936
RND3_HUMAN	2	Down	-1.98	0.00798881
RNF13_HUMAN	1	Down	-1.86	0.000704917
RNF5_HUMAN	1	Down	-3.46	0.00130181
RNF6_HUMAN	1	Down	-1.7	0.00231016
RNFT1_HUMAN	1	Up	2.15	0.00284235
RNT2_HUMAN	12	Down	-1.66	0.0010225
RPAP2_HUMAN	4	Down	-1.7	0.00148967
RPB1_HUMAN	42	Down	-1.7	0.000339255
RPB11_HUMAN	1	Down	-2.01	0.00422738
RPB3_HUMAN	9	Down	-1.51	0.00286641
RPB9_HUMAN	3	Down	-1.6	0.00103256
RPC10_HUMAN	1	Down	-1.95	0.00281871
RPF1_HUMAN	2	Down	-2.09	0.00712406
RRBP1_HUMAN	88	Down	-2.43	0.00206495
RRP36_HUMAN	3	Down	-1.79	0.0115836
RS11_HUMAN	10	Down	-1.69	0.00559462
RS13_HUMAN	11	Down	-1.59	0.00721569
RS15_HUMAN	7	Down	-1.5	0.011105
RS17_HUMAN	8	Down	-1.72	0.00314632
RS18_HUMAN	10	Down	-1.7	0.00721979
RS19_HUMAN	13	Down	-1.53	0.000625423
RS2_HUMAN	19	Down	-1.58	0.00499857
RS20_HUMAN	6	Down	-1.7	0.00309161
RS23_HUMAN	7	Down	-1.6	0.00277158
RS26_HUMAN	4	Down	-1.61	0.00105242
RS27_HUMAN	3	Down	-1.6	0.000991068
RS27L_HUMAN	3	Down	-1.68	0.0365786
RS3_HUMAN	18	Down	-1.59	0.000964102
RS30_HUMAN	2	Down	-1.65	0.00075768
RS6_HUMAN	16	Down	-1.68	0.00241032
RSPRY_HUMAN	9	Down	-1.6	0.000986936
RTF2_HUMAN	6	Down	-2.81	0.000499348
RTL8C_HUMAN	3	Down	-1.71	0.00309757
RUSD3_HUMAN	2	Down	-1.59	0.00128133
RYR2_HUMAN	1	Down	-1.96	0.000704917
S10A1_HUMAN	1	Up	1.94	0.00121843
S10A9_HUMAN	1	Down	-1.57	0.00684147
S18L2_HUMAN	1	Down	-1.84	0.0406283
S20A1_HUMAN	3	Up	1.62	0.000934879
S22AI_HUMAN	1	Up	1.58	0.0243817
S2544_HUMAN	2	Down	-1.83	0.00493296
S2551_HUMAN	2	Down	-1.74	0.000476932
S31D3_HUMAN	1	Down	-1.65	0.00521863
S35E3_HUMAN	1	Up	1.91	0.0200575
S39A1_HUMAN	1	Down	-1.81	0.00322051
S39AE_HUMAN	4	Down	-1.81	0.00192523
SAC31_HUMAN	1	Up	1.52	0.0193587
SAM11_HUMAN	2	Up	1.8	0.00350049
SAP_HUMAN	13	Down	-1.62	0.0029003
SAPC2_HUMAN	3	Down	-1.65	0.0133013
SARNP_HUMAN	8	Up	1.51	0.0175472
SBP2L_HUMAN	4	Down	-2.04	0.000692933
SC6A6_HUMAN	4	Down	-1.52	0.00106856
SCAPE_HUMAN	2	Down	-1.53	0.0106446
SCAR3_HUMAN	8	Down	-1.91	0.000319728
SDC2_HUMAN	3	Down	-1.7	0.0117978
SDHF2_HUMAN	2	Down	-2.39	0.0058471
SDHF4_HUMAN	2	Down	-1.62	0.00280764
SEC62_HUMAN	16	Down	-2.05	0.00138243
SELK_HUMAN	1	Up	1.74	0.00542213
SEM4B_HUMAN	3	Down	-2.09	0.000319728
SEM4G_HUMAN	1	Down	-1.67	0.00567385
SEM7A_HUMAN	1	Down	-1.53	0.0131827
SEN34_HUMAN	4	Down	-2.16	0.000315131
SENP6_HUMAN	1	Down	-2.11	0.000986936
SENP7_HUMAN	1	Down	-1.56	0.0174856
SERC1_HUMAN	5	Down	-1.64	0.00275718
SERC3_HUMAN	4	Down	-1.66	0.00422926
SERF2_HUMAN	2	Down	-1.77	0.00698311
SESN2_HUMAN	3	Down	-2.23	0.00964956
SGK2_HUMAN	4	Down	-1.56	0.00437952
SHCBP_HUMAN	2	Down	-1.7	0.0161315
SHPRH_HUMAN	1	Down	-1.89	0.00464303
SIAE_HUMAN	10	Down	-1.5	0.00256282
SIM20_HUMAN	2	Down	-1.81	0.000925167
SIM26_HUMAN	2	Down	-2.53	0.000476932
SIM27_HUMAN	1	Down	-1.5	0.0407856
SIX5_HUMAN	3	Down	-1.56	0.0313012
SKA1_HUMAN	3	Down	-2.93	0.00101604
SKAP_HUMAN	3	Down	-1.57	0.000476932
SMAD1_HUMAN	5	Down	-1.71	0.0152273
SMAD3_HUMAN	12	Down	-1.63	0.000495135
SMAD5_HUMAN	6	Down	-1.51	0.00709486
SMAP_HUMAN	6	Up	1.54	0.000476932
SNF8_HUMAN	2	Up	1.71	0.00285626
SNG1_HUMAN	3	Down	-1.55	0.0393166
SNPC1_HUMAN	3	Down	-1.74	0.00107669
SNX14_HUMAN	3	Down	-1.7	0.00127227
SNX19_HUMAN	2	Down	-1.66	0.0170392
SOGA1_HUMAN	4	Down	-1.85	0.000476932
SON_HUMAN	39	Down	-1.5	0.000319728
SORT_HUMAN	6	Down	-1.63	0.000657561
SPC25_HUMAN	3	Down	-1.54	0.000495135
SPICE_HUMAN	2	Down	-1.64	0.00421821
SPIR1_HUMAN	1	Up	1.52	0.00331826
SPOP_HUMAN	2	Down	-1.86	0.010387
SPP2B_HUMAN	2	Down	-2.1	0.0069237
SPRC_HUMAN	11	Down	-2.79	0.00155898
SPRR3_HUMAN	1	Down	-1.6	0.0095057
SRBP1_HUMAN	2	Down	-1.62	0.00281638
SRBP2_HUMAN	3	Down	-2.01	0.00411171
SREC_HUMAN	5	Up	1.68	0.0073932
ST17A_HUMAN	1	Down	-3.34	0.0026879
ST17B_HUMAN	1	Down	-2.23	0.000704917
ST1A4_HUMAN	2	Up	1.55	0.00206495
STAT2_HUMAN	7	Down	-2.54	0.00179232
STAT3_HUMAN	16	Down	-2.33	0.00054011
STBD1_HUMAN	6	Up	1.57	0.0134687
STXB4_HUMAN	8	Down	-1.59	0.00149187
SUFU_HUMAN	4	Down	-1.5	0.010319
SUN2_HUMAN	14	Down	-2.15	0.000495135
SURF1_HUMAN	8	Down	-1.55	0.00183326
SURF6_HUMAN	10	Down	-2.33	0.00161083
T106B_HUMAN	4	Down	-1.6	0.0120635
T185B_HUMAN	1	Down	-1.92	0.0202166
T22D3_HUMAN	3	Down	-1.78	0.0034344
TAF7_HUMAN	5	Down	-1.97	0.000732604
TAP26_HUMAN	3	Down	-2.08	0.000625423
TAXB1_HUMAN	1	Down	-2.1	0.000520222
TB22B_HUMAN	4	Up	1.51	0.0102047
TBCD9_HUMAN	3	Down	-1.65	0.0015933
TBX3_HUMAN	1	Down	-1.82	0.00133327
TCAF1_HUMAN	10	Down	-1.96	0.000264902
TCAL4_HUMAN	10	Down	-2.22	0.000234061
TCEA2_HUMAN	4	Down	-1.68	0.00341453
TENA_HUMAN	1	Down	-2.63	0.000631508
TERF1_HUMAN	5	Down	-1.59	0.00680515
TETN_HUMAN	1	Up	1.64	0.0175894
TF7L2_HUMAN	2	Down	-2.2	0.0158269
TGFB2_HUMAN	8	Down	-1.97	0.00322327
TGFR1_HUMAN	2	Down	-2.09	0.001661
TGIF1_HUMAN	2	Down	-3.34	0.000489004
TGON2_HUMAN	13	Down	-1.91	0.00118884
TI17B_HUMAN	6	Down	-2.28	0.00528669
TIM23_HUMAN	4	Down	-2.89	0.000476932
TIM8B_HUMAN	1	Down	-12.79	0.00421477
TIMP1_HUMAN	2	Down	-4.24	0.000751281
TIMP2_HUMAN	2	Down	-1.78	0.00426679
TIPIN_HUMAN	1	Down	-2.54	0.00308963
TISB_HUMAN	4	Down	-2.78	0.00157417
TITIN_HUMAN	4	Down	-1.66	0.00829953
TM109_HUMAN	5	Down	-1.82	0.00105921
TM128_HUMAN	2	Down	-1.5	0.0108557
TM201_HUMAN	3	Up	1.61	0.00239035
TM250_HUMAN	1	Down	-1.5	0.00412315
TM39B_HUMAN	1	Down	-1.6	0.010858
TM7S3_HUMAN	3	Down	-1.52	0.000772332
TMM54_HUMAN	1	Down	-1.52	0.00747451
TMM59_HUMAN	1	Down	-1.52	0.005057
TMX1_HUMAN	11	Up	1.55	0.00407718
TNFL9_HUMAN	1	Down	-3.11	0.000776422
TNR12_HUMAN	2	Down	-3.29	0.00307594
TNR16_HUMAN	1	Down	-1.52	0.00280909
TOB2_HUMAN	2	Down	-2.57	0.00733171
TOP2A_HUMAN	32	Down	-1.51	0.000520222
TOR1B_HUMAN	3	Down	-1.63	0.0041843
TOR4A_HUMAN	9	Down	-1.65	0.00121843
TP8L1_HUMAN	1	Down	-3.1	0.0140033
TPD52_HUMAN	6	Up	1.63	0.00107669
TPST1_HUMAN	2	Up	1.53	0.010187
TR10B_HUMAN	3	Down	-1.67	0.0124154
TR10D_HUMAN	1	Down	-1.71	0.00340991
TR11B_HUMAN	1	Up	1.58	0.00114964
TRABD_HUMAN	5	Down	-1.82	0.00714958
TRAF7_HUMAN	6	Down	-1.57	0.00239776
TRFL_HUMAN	3	Up	1.71	0.000489004
TRI25_HUMAN	20	Down	-1.53	0.00130754
TRI26_HUMAN	3	Down	-2.87	0.000961057
TROP_HUMAN	2	Down	-3.02	0.00514748
TSN4_HUMAN	3	Down	-1.54	0.0021204
TSP1_HUMAN	37	Down	-3.05	0.000119786
TTC19_HUMAN	10	Down	-2.07	0.000968667
TTC38_HUMAN	4	Down	-1.72	0.00707579
TTYH3_HUMAN	6	Down	-2.62	0.00437952
TUB_HUMAN	2	Up	3.09	0.00184709
TUFT1_HUMAN	10	Down	-2.96	0.000319728
TULP3_HUMAN	4	Down	-2.03	0.000776422
TUSC2_HUMAN	1	Down	-1.68	0.00103256
TX264_HUMAN	6	Up	1.58	0.000460091
TXLNB_HUMAN	1	Down	-1.99	0.00865081
TXND8_HUMAN	1	Down	-1.6	0.0129308
TXND9_HUMAN	8	Down	-1.5	0.00466236
TYSY_HUMAN	6	Down	-1.61	0.00220506
UBAP2_HUMAN	8	Up	1.5	0.00182637
UBE2C_HUMAN	5	Down	-3.42	0.000704917
UBE2S_HUMAN	1	Down	-2.96	0.00618278
UBE2T_HUMAN	3	Down	-2.7	0.000550167
UBL3_HUMAN	2	Down	-3.07	0.00965939
UBL5_HUMAN	2	Down	-2.6	0.000820603
UBP27_HUMAN	3	Down	-1.85	0.000374318
UBP2L_HUMAN	23	Up	1.63	0.000319728
UBP33_HUMAN	1	Down	-1.89	0.00155447
UBR5_HUMAN	31	Down	-1.7	0.00236365
UCP5_HUMAN	1	Down	-1.94	0.00263036
UHRF1_HUMAN	13	Down	-1.83	0.0176707
UIF_HUMAN	7	Down	-1.54	0.00413271
ULK1_HUMAN	5	Up	1.52	0.0011956
UROK_HUMAN	2	Down	-2.27	0.000692933
VANG1_HUMAN	7	Down	-1.58	0.000339255
VASN_HUMAN	6	Down	-1.82	0.00157417
VDR_HUMAN	2	Up	1.78	0.00393863
VNN1_HUMAN	1	Up	1.61	0.00370338
VP13B_HUMAN	13	Down	-1.6	0.00771604
VTDB_HUMAN	4	Up	1.93	0.00445269
VTNC_HUMAN	1	Up	1.81	0.0060284
WDR34_HUMAN	1	Down	-1.7	0.00454672
WNT5A_HUMAN	3	Down	-2.07	0.00109271
XPP3_HUMAN	7	Down	-1.52	0.0020535
YI018_HUMAN	1	Up	1.65	0.00635622
YMEL1_HUMAN	17	Down	-1.91	0.00103256
YYAP1_HUMAN	1	Down	-1.52	0.0231442
ZBED3_HUMAN	1	Down	-1.76	0.00531121
ZBT10_HUMAN	2	Down	-2.03	0.01539
ZBT18_HUMAN	1	Down	-1.93	0.00542119
ZBT40_HUMAN	4	Down	-2.28	0.00731617
ZC12C_HUMAN	1	Down	-1.51	0.0151351
ZDHC7_HUMAN	2	Down	-1.54	0.00256307
ZER1_HUMAN	5	Down	-2.06	0.00526903
ZFAN3_HUMAN	1	Down	-2.58	0.000986936
ZFAN5_HUMAN	2	Down	-2.25	0.00061831
ZFN2B_HUMAN	2	Up	2.79	0.00166637
ZFP90_HUMAN	2	Down	-1.61	0.0115905
ZFY21_HUMAN	4	Down	-1.89	0.0103532
ZMY11_HUMAN	3	Down	-1.53	0.0298158
ZN217_HUMAN	8	Down	-1.97	0.00107324
ZN264_HUMAN	3	Down	-1.73	0.0102047
ZN292_HUMAN	4	Down	-1.81	0.00314088
ZN33A_HUMAN	2	Down	-1.51	0.00541654
ZN414_HUMAN	1	Up	3.94	0.00741311
ZN484_HUMAN	1	Down	-1.59	0.00650007
ZN706_HUMAN	3	Down	-2.33	0.00744412
ZN770_HUMAN	1	Down	-1.88	0.0324723
ZN827_HUMAN	1	Down	-2.42	0.000954532
ZNF43_HUMAN	2	Down	-1.88	0.0105125
ZNFX1_HUMAN	19	Down	-2.54	0.00043308
ZNT8_HUMAN	1	Down	-1.54	0.00393863
ZSCA2_HUMAN	3	Down	-1.64	0.00587644
ZWINT_HUMAN	2	Down	-3.56	0.00109271
