# Supplementary material for: Repurposing homoharringtonine for thyroid cancer treatment through TIMP1/FAK/PI3K/AKT signaling pathway
Source: iScience. 2024 Apr 26;27(6):109829. doi: 10.1016/j.isci.2024.109829 (PMC11103377; doi:10.1016/j.isci.2024.109829)
Supplement: Table S2. Clinical information of the patients, related to Table 1 or STAR Methods [file mmc3.xlsx]

## Sheet: Sheet1
Patient Number	Age	Sex	Race	Ethnicity/Ancestry	Pathology type	Extrathyroidal invasion	Multifocality	Tumor size (cm)	Lymph node metastasis	Distant metastasis	TNM stage	Risk stratification	TIMP1 IRS
1	61	male	Asian	Chinese	PTC	no	no	2	yes	no	II	moderate	4
2	24	female	Asian	Chinese	FTC	no	yes	9	no	no	I	low	2
3	24	female	Asian	Chinese	FTC	yes	yes	6	no	no	I	low	8
4	63	female	Asian	Chinese	FTC	yes	no	<1	no	no	I	moderate	8
5	54	female	Asian	Chinese	PTC	no	yes	0.8	yes	no	I	moderate	8
6	22	female	Asian	Chinese	PTC	no	yes	0.4	yes	no	I	moderate	8
7	22	female	Asian	Chinese	PTC	no	yes	0.2	yes	no	I	moderate	8
8	33	male	Asian	Chinese	PTC	no	yes	1.5	yes	yes	II	high	6
9	55	male	Asian	Chinese	PTC	no	yes	1.3	yes	no	I	low	12
10	55	male	Asian	Chinese	PTC	no	yes	0.1	no	no	I	low	4
11	51	female	Asian	Chinese	PTC	no	yes	1.2	no	no	I	low	6
12	51	female	Asian	Chinese	PTC	no	yes	0.6	no	no	I	low	6
13	56	female	Asian	Chinese	PTC	no	no	1	yes	no	II	moderate	8
14	36	female	Asian	Chinese	PTC	no	yes	0.8	yes	no	I	moderate	4
15	36	female	Asian	Chinese	PTC	no	yes	0.8	yes	no	I	moderate	6
16	36	female	Asian	Chinese	PTC	no	yes	0.8	yes	no	I	moderate	8
17	82	male	Asian	Chinese	PTC	no	yes	2	yes	yes	IV	high	8
18	51	female	Asian	Chinese	PTC	yes	no	1.7	yes	no	I	moderate	8
19	37	female	Asian	Chinese	PTC	no	yes	2.5	yes	no	I	moderate	8
20	22	female	Asian	Chinese	PTC	no	no	3	yes	no	I	moderate	8
21	22	female	Asian	Chinese	PTC	no	no	3	yes	no	I	moderate	8
22	17	female	Asian	Chinese	PTC	no	yes	1.5	yes	no	I	moderate	6
23	30	female	Asian	Chinese	PTC	no	no	1.2	yes	no	I	moderate	12
24	37	female	Asian	Chinese	PTC	no	yes	0.5	yes	no	I	moderate	6
25	40	female	Asian	Chinese	PTC	no	yes	1.4	yes	no	I	moderate	12
26	40	female	Asian	Chinese	PTC	no	yes	0.2	yes	no	I	moderate	6
27	24	female	Asian	Chinese	PTC	no	yes	2.5	yes	no	I	moderate	8
28	24	female	Asian	Chinese	PTC	no	yes	2.5	yes	no	I	moderate	8
29	31	male	Asian	Chinese	PTC	no	no	1.5	yes	no	I	moderate	6
30	62	female	Asian	Chinese	PTC	yes	yes	2	yes	no	II	moderate	8
31	38	female	Asian	Chinese	PTC	yes	no	1.2	yes	no	I	moderate	8
32	33	female	Asian	Chinese	PTC	yes	no	1.5	yes	yes	II	high	8
33	33	female	Asian	Chinese	PTC	yes	no	1.5	yes	yes	II	high	8
34	38	female	Asian	Chinese	PTC	no	yes	0.3	yes	no	I	moderate	12
35	65	female	Asian	Chinese	FTC	yes	no	4	yes	yes	IV	high	12
36	46	female	Asian	Chinese	FTC	yes	no	2.7	no	no	I	moderate	2
37	25	female	Asian	Chinese	FTC	yes	no	<1	no	no	I	moderate	0
38	27	female	Asian	Chinese	PTC	no	yes	0.6	yes	no	I	moderate	8
39	25	female	Asian	Chinese	PTC	no	yes	1	yes	no	I	moderate	8
40	53	female	Asian	Chinese	PTC	yes	yes	1.5	yes	no	I	moderate	8
41	50	female	Asian	Chinese	PTC	no	yes	0.8	yes	no	I	moderate	4
42	62	female	Asian	Chinese	PTC	yes	yes	3	yes	no	II	moderate	6
43	62	female	Asian	Chinese	PTC	no	yes	2.8	no	no	I	moderate	8
44	31	female	Asian	Chinese	PTC	yes	yes	1	yes	no	I	moderate	8
45	41	male	Asian	Chinese	FTC	no	no	6	no	no	I	low	6
46	27	male	Asian	Chinese	FTC	no	no	3	no	no	I	moderate	6
47	57	female	Asian	Chinese	PTC	no	no	0.8	yes	no	II	moderate	0
48	47	female	Asian	Chinese	PTC	yes	yes	1.5	yes	no	I	moderate	4
49	47	female	Asian	Chinese	PTC	yes	yes	1.2	yes	no	I	moderate	2
50	52	female	Asian	Chinese	PTC	no	no	0.8	yes	no	I	moderate	12
51	26	female	Asian	Chinese	FTC	yes	no	4	no	no	I	moderate	8
52	62	male	Asian	Chinese	PTC	yes	yes	1.2	yes	no	II	moderate	8
53	62	female	Asian	Chinese	PTC	no	no	0.8	yes	no	II	moderate	12
54	58	male	Asian	Chinese	PTC	no	no	0.5	yes	no	II	moderate	8
55	40	female	Asian	Chinese	PTC	no	no	2.2	yes	no	I	moderate	4
56	33	female	Asian	Chinese	PTC	yes	no	0.8	no	no	I	moderate	6
57	40	male	Asian	Chinese	PTC	no	no	0.4	yes	no	I	moderate	6
58	52	male	Asian	Chinese	PTC	yes	yes	5	yes	no	I	moderate	8
59	52	male	Asian	Chinese	PTC	no	yes	5	yes	no	I	moderate	2
60	49	female	Asian	Chinese	PTC	yes	yes	1	no	no	I	moderate	8
61	26	female	Asian	Chinese	PTC	yes	yes	<1	yes	yes	II	high	12
62	26	female	Asian	Chinese	PTC	no	yes	0.8	yes	no	I	moderate	8
63	26	female	Asian	Chinese	PTC	no	yes	0.8	yes	no	I	moderate	4
64	54	female	Asian	Chinese	PTC	yes	yes	2	yes	no	I	moderate	8
65	60	male	Asian	Chinese	PTC	yes	yes	0.5	no	no	III	moderate	2
66	57	female	Asian	Chinese	PTC	no	yes	1.2	yes	no	II	moderate	8
67	64	female	Asian	Chinese	PTC	no	no	0.8	yes	no	II	moderate	6
68	42	male	Asian	Chinese	PTC	no	no	0.6	yes	no	I	low	8
69	39	female	Asian	Chinese	PTC	no	yes	0.8	yes	no	I	moderate	2
70	39	female	Asian	Chinese	PTC	no	yes	0.8	yes	no	I	moderate	4
71	30	male	Asian	Chinese	PTC	yes	no	2.5	no	no	I	low	1
72	35	male	Asian	Chinese	PTC	no	yes	0.6	yes	no	I	moderate	6
73	34	female	Asian	Chinese	PTC	no	yes	1	yes	no	I	moderate	8
74	57	male	Asian	Chinese	PTC	no	yes	1	yes	no	II	moderate	6
75	57	male	Asian	Chinese	PTC	no	yes	1.5	yes	no	II	moderate	6
76	37	female	Asian	Chinese	PTC	no	no	0.7	no	no	I	low	2
77	44	female	Asian	Chinese	PTC	no	no	0.8	yes	no	I	moderate	12
78	21	female	Asian	Chinese	PTC	no	no	4	yes	no	I	moderate	8
79	26	male	Asian	Chinese	PTC	no	no	2.5	yes	no	I	moderate	4
80	37	male	Asian	Chinese	PTC	no	no	2.5	yes	no	I	moderate	8
81	49	female	Asian	Chinese	PTC	no	no	2	no	no	I	low	6
82	45	male	Asian	Chinese	PTC	no	no	0.7	yes	no	I	moderate	4
83	27	male	Asian	Chinese	PTC	no	no	2.5	yes	no	I	moderate	8
84	19	male	Asian	Chinese	PTC	no	yes	1	yes	no	I	moderate	12
85	19	male	Asian	Chinese	PTC	no	yes	0.2	yes	no	I	moderate	8
86	54	male	Asian	Chinese	PTC	no	no	0.8	no	no	I	low	6
87	49	female	Asian	Chinese	PTC	yes	yes	0.8	yes	no	I	moderate	8
88	22	male	Asian	Chinese	FTC	yes	no	2	no	no	I	moderate	8
89	30	female	Asian	Chinese	PTC	no	yes	1.5	yes	no	I	moderate	8
